# Supplementary material for: Enriched environment improves working memory impairment of mice with traumatic brain injury by enhancing histone acetylation in the prefrontal cortex
Source: PeerJ. 2018 Dec 7;6:e6113. doi: 10.7717/peerj.6113 (PMC6287579; doi:10.7717/peerj.6113)
Supplement: Table S1 — Ten mice were randomly selected from each group and tested for Y-maze Test. The result of the Y-maze test exhibited significantly lower percentage of spontaneous alternations of mice in the TBI+SE group (p < 0.01) as compared to that of the mice in the SHAM+SE group. After 4 weeks living in EE, compared with the TBI+SE group mice, the TBI+SE group mice showed a significantly increased percentage of spontaneous alternations (p < 0.05). However, the percentage of spontaneous alternations of TBI+EE group mice was still distinctly different from that of SHAM+SE group mice (p < 0.05). The total number of arms entered between three groups has no significant difference (p > 0.05). [file peerj-06-6113-s001.xlsx]

## Sheet: Sheet1
percentage of spontaneous alternations
（%）
SHAM+SE	74	69	67	73	73	74	67	69	72	73
TBI+SE	39	39	41	42	41	40	41	41	40	41
TBI+EE	58	59	57	60	57	59	59	60	57	60
The total entry number
SHAM+SE	32	34	36	30	36	38	36	36	36	33
TBI+SE	35	38	33	34	35	39	37	35	34	36
TBI+EE	36	34	33	39	35	37	34	33	35	36
