# Supplementary material for: Enriched environment improves working memory impairment of mice with traumatic brain injury by enhancing histone acetylation in the prefrontal cortex
Source: PeerJ. 2018 Dec 7;6:e6113. doi: 10.7717/peerj.6113 (PMC6287579; doi:10.7717/peerj.6113)
Supplement: Table S5 — The changes of histone H3 acetylation of M-type promoter of ChAT gene in the prefrontal cortex of contralateral side of TBI were detected by chromatin immunoprecipitation assay.As showed in the table, the TBI+SE group mice exhibited an obvious reduction in histone H3 acetylation at ChAT gene M-type promoter region of the left prefrontal cortex in comparison with that of the TBI mice living in the standard environment (P < 0.01). After living for 4 weeks in EE, the level of histone H3 acetylation at ChAT gene M-type promoter region of the prefrontal cortex in the TBI +EE group mice was increased remarkably compared with that of the TBI+SE group mice (p < 0.05). But there was still a significant difference in the level of histone H3 acetylation at ChAT gene M-type promoter region of the TBI+EE group mice in comparison with that of the SHAM+SE group mice (p < 0.05). [file peerj-06-6113-s005.xlsx]

## Sheet: Sheet1
the level of histone H3 acetylation at ChAT gene M-type promoter region (IP/ INPUT)
SHAM+SE	0.7	0.8	0.9	0.8	0.9	0.9
TBI+SE	0.3	0.3	0.3	0.3	0.4	0.4
TBI+EE	0.5	0.5	0.6	0.6	0.5	0.4
